# Supplementary material for: Eugenol, Isoeugenol, Thymol, Carvacrol, and Ester Derivatives as an Ecofriendly Option to Control Glomerella Leaf Spot and Bitter Rot on Apple
Source: Plants (Basel). 2024 Nov 14;13(22):3196. doi: 10.3390/plants13223196 (PMC11598785; doi:10.3390/plants13223196)
Supplement: Supplementary file 1 [file plants-13-03196-s001.zip]

Archive with 1 entries (1 files):
- plants-3285510-supplementary.pdf
